# Supplementary material for: Serum NMR-Based Metabolomics Profiling Identifies Lipoprotein Subfraction Variables and Amino Acid Reshuffling in Myeloma Development and Progression
Source: Int J Mol Sci. 2023 Jul 31;24(15):12275. doi: 10.3390/ijms241512275 (PMC10419104; doi:10.3390/ijms241512275)
Supplement: Supplementary file 1 [file ijms-24-12275-s001.zip › Supplementary File S1.xlsx]

## Sheet: Table S1 NMR data list
	NMR data list with all detected metabolites and liposubfractions: Controls_MGUS_Myeloma
			1	2	3	4	5	6	7	8	9	10	11	12	13	14	15	16	17	18	19	20	21	22	23	24	25	26	27	28	29	30	31	32	33	34	35	36	37	38	39	40	41	42	43	44	45	46	47
	Sample name	Group	2-Aminobutyric acid (Conc.) [mmol/L]	Alanine (Conc.) [mmol/L]	Asparagine (Conc.) [mmol/L]	Creatine (Conc.) [mmol/L]	Creatinine (Conc.) [mmol/L]	Glutamic acid (Conc.) [mmol/L]	Glutamine (Conc.) [mmol/L]	Glycine (Conc.) [mmol/L]	Histidine (Conc.) [mmol/L]	Isoleucine (Conc.) [mmol/L]	Leucine (Conc.) [mmol/L]	Lysine (Conc.) [mmol/L]	Methionine (Conc.) [mmol/L]	Ornithine (Conc.) [mmol/L]	Phenylalanine (Conc.) [mmol/L]	Proline (Conc.) [mmol/L]	Sarcosine (Conc.) [mmol/L]	Threonine (Conc.) [mmol/L]	Tyrosine (Conc.) [mmol/L]	Valine (Conc.) [mmol/L]	Acetic acid (Conc.) [mmol/L]	Citric acid (Conc.) [mmol/L]	Formic acid (Conc.) [mmol/L]	Lactic acid (Conc.) [mmol/L]	Succinic acid (Conc.) [mmol/L]	3-Hydroxybutyric acid (Conc.) [mmol/L]	Acetoacetic acid (Conc.) [mmol/L]	Acetone (Conc.) [mmol/L]	Pyruvic acid (Conc.) [mmol/L]	Glucose (Conc.) [mmol/L]	Glycerol (Conc.) [mmol/L]	Dimethylsulfone (Conc.) [mmol/L]	LDHD [-/-]	ABA1 [-/-]	TPTG [mg/dL]	TPCH [mg/dL]	TBPN [nmol/L]	TPA1 [mg/dL]	TPA2 [mg/dL]	TPAB [mg/dL]	VLPN [nmol/L]	VLTG [mg/dL]	VLCH [mg/dL]	VLFC [mg/dL]	VLPL [mg/dL]	VLAB [mg/dL]	V1TG [mg/dL]
	CON_1	1	0	0.69	0.06	0.02	0.09	0.11	0.79	0.29	0.09	0.12	0.19	0.34	0.13	0.1	0.07	0.55	0	0.38	0.11	0.34	0.02	0.18	0	2.6	0.003	0.07	0	0.01	0.12	8.6	0.36	0.01	175.21	186.92	96.72	43.62	113.12	24.49	84.6	2.22	0.75	1538.28	188.85	104.29	1251.4	189.34	91.67
	CON_2	1	0	0.65	0	0.03	0.08	0.05	0.81	0.29	0.11	0.07	0.09	0.27	0.08	0	0.04	0	0	0.31	0.05	0.23	0	0.16	0	2.1	0.003	0	0	0	0.12	6.5	0	0.02	234.75	246.65	136.34	53.13	141.48	36.4	109.51	2.57	0.77	1991.12	224.08	151.99	1608.79	312.11	227.56
	CON_3	1	0	0.55	0	0.05	0.1	0	0.75	0.51	0.09	0.06	0.12	0.26	0.08	0	0.06	0.24	0	0.1	0.06	0.28	0.03	0.12	0.02	2.1	0.003	0.02	0	0.02	0.1	6.1	0	0.03	125.28	194.65	110.4	67.3	152.25	32.31	74.39	1.64	0.49	1352.65	107.44	45.49	1152.8	174.38	209.86
	CON_4	1	0	0.35	0	0.03	0.09	0.06	0.63	0.24	0.11	0.04	0.09	0.16	0.08	0.06	0.07	0.28	0	0.16	0.07	0.22	0.01	0.17	0.03	1.7	0.018	0.26	0.05	0.04	0.06	4.8	0.4	0	125.28	209.42	110.06	83.01	179.61	35.88	74.42	1.33	0.41	1353.18	57.28	45.17	1233.59	240.97	225.82
	CON_5	1	0	0.38	0	0.05	0.08	0.14	0.67	0.36	0.08	0.1	0.14	0.28	0.1	0	0.09	0.3	0	0	0.09	0.28	0	0.19	0.03	1.5	0.001	0.04	0	0.02	0.07	6.5	0.26	0.03	125.28	218.65	130.49	51.22	142.02	36.3	105.72	2.55	0.74	1922.18	142.98	127.23	1595.3	317.19	244.97
	CON_6	1	0	0.59	0.05	0.01	0.13	0	0.68	0.18	0.07	0.13	0.2	0.21	0.1	0	0.06	0	0.01	0	0.09	0.3	0.01	0.2	0.03	1.9	0.008	0.06	0	0.04	0.15	9.2	0.16	0.02	125.28	228.54	109	51.79	155.81	36.21	99.59	2.1	0.64	1810.9	259.47	128.64	1365.17	218.63	175.55
	CON_7	1	0	0.6	0.06	0.01	0.12	0.11	0.62	0.23	0.09	0.11	0.18	0.26	0.1	0.1	0.08	0.34	0	0.22	0.08	0.34	0.05	0.17	0.04	2.1	0.002	0.03	0.02	0.04	0.11	6.5	0	0.03	125.28	200.06	115.03	51	125.05	27.24	85.74	2.26	0.69	1558.97	166.18	89.73	1313.73	245.89	214.42
	CON_8	1	0	0.55	0	0.02	0.1	0	0.65	0.29	0.05	0.06	0.1	0.16	0.07	0	0.05	0.28	0	0.08	0.06	0.17	0	0.17	0	1.8	0.004	0	0	0.01	0.11	5.8	0	0.01	125.28	227.44	135.67	51.89	142.68	35.24	115.69	2.61	0.81	2103.56	190.51	156.1	1774.99	299.15	196.63
	CON_9	1	0	0.65	0.06	0.04	0.09	0.07	0.67	0.35	0.08	0.05	0.1	0.21	0.09	0.07	0.08	0	0	0.11	0.08	0.26	0.02	0.21	0.02	5.4	0.005	0	0	0.03	0.25	6	0	0.01	125.28	207.13	97.4	94.72	184.7	29.64	64.12	1.03	0.35	1165.88	47.39	14.38	1165.41	210.68	215.55
	CON_10	1	0.06	0.58	0.06	0	0.09	0.07	0.82	0.3	0.09	0.05	0.09	0.19	0.11	0.08	0.04	0.33	0	0	0.07	0.2	0.02	0.21	0.03	2.5	0.006	0.03	0	0.02	0.11	5.5	0	0.03	94.38	189.05	96.18	69.04	154.69	28.66	63.17	1.39	0.41	1148.64	106.48	45.37	1025.3	210.94	220.11
	CON_11	1	0	0.59	0	0.02	0.12	0.13	0.65	0.22	0.08	0.06	0.14	0.27	0.1	0	0.06	0.37	0	0.2	0.08	0.29	0.01	0.13	0.02	4	0.003	0.05	0.02	0.03	0.21	5.4	0	0.01	159.88	221.39	116.28	49.85	136.8	32.58	99.35	2.33	0.73	1806.43	223.77	139.03	1423.82	214.51	118.99
	CON_12	1	0.07	0.58	0	0	0.12	0.09	0.68	0.42	0.07	0.06	0.11	0	0.1	0	0.05	0	0	0.2	0.05	0.27	0.03	0.25	0.05	2.5	0.003	0.04	0	0.03	0.11	8	0	0.03	59.63	136.24	73.85	51.36	119.77	27.96	58.57	1.44	0.49	1064.96	77.03	45.66	964.68	155.78	146.06
	CON_13	1	0	0.5	0	0	0.09	0.12	0.66	0.22	0.06	0.06	0.1	0.18	0.07	0.06	0.04	0.46	0	0	0.05	0.25	0.03	0.13	0	2.1	0.001	0.04	0	0.02	0.11	6.1	0.14	0.02	151.16	190.24	110.61	42.22	121.25	27.71	84.22	2.62	0.69	1531.37	145.11	70.81	1319.04	155.36	125.58
	CON_14	1	0	0.45	0	0.04	0.07	0.07	0.7	0.33	0.09	0.07	0.11	0.17	0.07	0.07	0.07	0.27	0	0.09	0.07	0.26	0.02	0.11	0	2.8	0.003	0.03	0	0	0.14	6.8	0	0.03	161.66	220.83	119.33	63.11	162.6	34.42	89.57	1.89	0.55	1628.56	157.51	91.96	1351.73	233.17	192.83
	CON_15	1	0.06	0.65	0.05	0.03	0.06	0.06	0.77	0.25	0.07	0.06	0.09	0.22	0.1	0.07	0.07	0.29	0	0.13	0.05	0.25	0	0.14	0.04	3.7	0.003	0.04	0	0.02	0.18	5.3	0	0.03	111.68	206.24	130.95	44.7	119.83	25.27	95.82	2.93	0.8	1742.23	138.73	84.91	1531.23	228.94	175.19
	CON_16	1	0.08	0.45	0	0	0.1	0.09	0.73	0.26	0.1	0.06	0.12	0.25	0.1	0.11	0.05	0	0	0.2	0.09	0.23	0.01	0.16	0.03	1.7	0.003	0.05	0	0.02	0.07	5.7	0.23	0.01	138.26	175.01	74.34	68.45	180.54	35.62	56.4	1.09	0.31	1025.52	122.15	45.69	804.03	153.7	108.87
	CON_17	1	0	0.43	0.06	0.04	0.08	0.07	0.71	0.33	0.09	0.07	0.09	0.24	0.08	0.09	0.06	0.51	0	0.2	0.06	0.23	0.02	0.11	0.04	1.7	0.003	0.06	0.01	0.02	0.08	5.4	0	0.01	103.96	192.73	113.26	53.74	137.53	28.77	73.78	2.11	0.54	1341.44	108.43	48.3	1176.01	212.91	216.68
	CON_18	1	0	0.52	0	0.05	0.07	0.11	0.66	0.3	0.07	0.1	0.13	0.17	0.09	0.06	0.06	0.26	0	0	0.08	0.35	0.01	0.11	0.02	2.3	0.005	0	0	0.01	0.14	5.7	0.23	0.02	177.55	186.01	78.4	63.91	157.07	34.7	76.62	1.23	0.49	1393.24	200.23	108.48	1055.53	184.18	97.92
	CON_19	1	0	0.47	0.07	0	0.09	0.07	0.92	0.29	0.08	0.06	0.08	0.22	0.1	0.07	0.05	0.33	0	0.14	0.05	0.26	0.01	0.13	0	2.3	0.004	0	0	0.01	0.09	7	0	0.02	41.91	166.66	81.02	75.37	168.88	32.14	50.72	1.07	0.3	922.3	27.35	18.23	906.78	180.08	177.22
	CON_20	1	0	0.58	0	0.02	0.07	0.07	0.62	0.39	0.08	0.07	0.11	0.2	0.09	0	0.04	0.36	0	0	0.06	0.27	0.05	0.16	0.02	2	0.002	0.03	0	0.02	0.1	6.1	0	0.02	95.69	205.74	110.82	70.53	153.57	32.19	80.24	1.57	0.52	1458.99	113.27	65.21	1259.11	246.61	234.06
	CON_21	1	0	0.58	0.08	0.03	0.08	0.1	0.69	0.34	0.1	0.09	0.18	0.24	0.13	0.12	0.09	0.36	0	0	0.12	0.44	0.02	0.14	0.02	2.5	0.003	0.06	0	0.05	0.14	7.3	0	0.02	119.06	208.43	91.55	74.74	177.63	36.91	74.19	1.22	0.42	1348.97	142.2	93.28	1080.17	268.03	191.69
	CON_22	1	0	0.6	0	0.02	0.11	0.07	0.76	0.38	0.07	0.09	0.15	0.25	0.1	0	0.05	0.38	0	0.13	0.07	0.32	0.02	0.11	0	2.6	0.001	0.06	0	0.02	0.15	5.9	0	0.02	141.52	204.31	125.99	49.53	129.52	31.4	91.37	2.54	0.71	1661.41	136.53	84.49	1447.66	169.82	164.27
	CON_23	1	0	0.44	0.08	0.01	0.1	0.11	0.83	0.26	0.11	0.06	0.11	0.25	0.1	0	0.09	0.27	0	0.13	0.08	0.26	0.05	0.14	0	2.3	0.002	0.1	0	0.02	0.09	6.4	0	0.02	80.95	158.5	59.57	76.12	172.36	30.28	53.73	0.78	0.31	977	71.44	37	867.55	147.53	78.81
	CON_24	1	0	0.43	0	0.04	0.09	0	0.73	0.29	0.08	0.06	0.12	0.2	0.09	0.09	0.07	0.45	0	0.19	0.06	0.23	0.02	0.17	0.03	1.6	0.002	0.06	0	0.02	0.07	6.6	0.28	0.06	125.28	198.11	103.2	61.37	148.98	32.3	80.59	1.68	0.54	1465.27	151	83.46	1225.65	210.18	182.27
	CON_25	1	0	0.45	0	0.05	0.09	0	0.75	0.27	0.07	0.05	0.1	0.21	0.08	0	0.06	0	0	0.07	0.06	0.22	0.05	0.15	0.02	3.9	0.002	0	0	0.02	0.2	6	0	0	125.28	296.83	188.78	74.48	183.53	39.29	131.86	2.53	0.72	2397.54	118.55	124.83	2158.8	451.8	411.94
	MGUS-1	2	0	0.28	0	0.01	0.04	0.09	0.43	0.19	0.06	0	0.05	0.08	0	0	0.03	0	0	0.17	0.03	0.14	0.02	19	0.07	1.1	0	0	0	0.11	0.16	4.8	0	0	155.4	128.72	53.31	35.04	111.3	23.71	56.35	1.52	0.51	1024.57	191.78	50.45	768.5	148.99	104.2
	MGUS-2	2	0.07	0.51	0	0.06	0.09	0.07	0.76	0.36	0.11	0.04	0.08	0.17	0.08	0	0.06	0	0	0	0.05	0.2	0.03	0.18	0.04	2.5	0	0.02	0	0.01	0.12	4.1	0.31	0.02	134.89	274.03	163.08	75.48	158.36	35.79	116.03	2.16	0.73	2109.77	175.31	127.55	1836.74	339.67	299.42
	MGUS-3	2	0.08	0.4	0	0.02	0.07	0	0.81	0.46	0.08	0.04	0.06	0.12	0.08	0	0.06	0	0	0	0.09	0.21	0.02	0	0.04	1.8	0	0.1	0.01	0.04	0.06	4.7	0.3	0.02	147.94	167.27	53.52	76.28	186.24	30.87	53.41	0.7	0.29	971.06	184.76	75.8	669.16	186.29	79.4
	MGUS-4	2	0	0.45	0	0.04	0.11	0.11	0.77	0.18	0.1	0.08	0.07	0.09	0.08	0	0.07	0	0.02	0	0.07	0.23	0.02	0	0.05	1.8	0	0.04	0.01	0.06	0.08	5.1	0.37	0.03	331.12	277.48	110.02	55.78	159.94	34.32	121.78	1.97	0.76	2214.21	364.86	169.14	1589.86	400.24	145.01
	MGUS-5	2	0.1	0.34	0	0.06	0.09	0.12	0.72	0.18	0.12	0.08	0.1	0.19	0.08	0	0.06	0	0	0	0.05	0.26	0.05	0	0.05	1.8	0	0.11	0.02	0.09	0.06	6.1	0.26	0	209.21	195.81	95.87	49.6	133.38	29.05	85.87	1.93	0.64	1561.32	203.73	104.98	1231.1	199.18	122.81
	MGUS-6	2	0	0.34	0	0.02	0.09	0	0.69	0.2	0.05	0.04	0.1	0.18	0	0	0.03	0.33	0	0.08	0.04	0.27	0.04	21	0.07	0.75	0	0	0	0.15	0.12	5.5	0	0.01	86.14	187.87	125.84	36.18	112.32	22.85	90.61	3.48	0.81	1647.52	113.19	57.04	1431.2	173.86	150.96
	MGUS-7	2	0.09	0.54	0.05	0.01	0.1	0.13	0.87	0.54	0.08	0	0.05	0.19	0.09	0	0.05	0.63	0	0	0.04	0.12	0.02	0.21	0.05	2.5	0	0.05	0	0.02	0.09	5.3	0.25	0.04	87.74	248.05	118.92	106.53	196.91	21.31	85.65	1.12	0.43	1557.36	24.19	40.69	1670.28	88.93	0
	MGUS-8	2	0	0.44	0	0.06	0.1	0.11	0.71	0.24	0.11	0.05	0.07	0.13	0.07	0	0.08	0.65	0	0	0.05	0.17	0.03	0.12	0.04	2.1	0	0.14	0	0.03	0.06	3.5	0.34	0.02	188.99	291.21	147.51	66.96	170.47	38.19	125.56	2.2	0.74	2283.05	258.68	159.52	1812.27	322.66	118.96
	MGUS-9	2	0.14	0.38	0	0.06	0.15	0.18	0.65	0.28	0.07	0.03	0.04	0.1	0.07	0	0.06	0	0	0	0.04	0.12	0.04	0.13	0.04	2.6	0.02	0.32	0.05	0.05	0.1	7.3	0.69	0.03	76.86	156.51	70.16	65.06	150.93	28.63	67.4	1.08	0.45	1225.46	88.48	71.22	1047.43	208.13	137.48
	MGUS-10	2	0	0.37	0	0.07	0.08	0.15	0.7	0.29	0.09	0.05	0.07	0	0.09	0	0.06	0	0	0	0.07	0.26	0.04	0.09	0.04	2	0	0.05	0.01	0.05	0.09	5.6	0.15	0.02	71.55	129.17	56.1	52.56	127.09	23.08	47.23	1.07	0.37	858.79	78.87	41.22	756.56	112.88	43.84
	MGUS-11	2	0	0.49	0	0.04	0.1	0.13	0.85	0.24	0.09	0.04	0.12	0.15	0.09	0	0.06	0	0	0	0.07	0.27	0.05	0.13	0.05	1.7	0	0.05	0.01	0.05	0.07	5.3	0.17	0.02	139.54	180.61	100.74	41.38	115.78	25.74	78.48	2.43	0.68	1426.98	177.82	60.66	1161.23	180.84	152.78
	MGUS-12	2	0	0.36	0.07	0.05	0.06	0.1	0.67	0.33	0.06	0.05	0.08	0.19	0.09	0.1	0.05	0	0	0	0.06	0.21	0.02	0.08	0.04	1.6	0	0.06	0	0.04	0.05	4.9	0.3	0.02	60.3	190.28	105.2	71.74	156.81	32.9	76.31	1.47	0.49	1387.59	61.33	48.96	1314.6	240.16	218.1
	MGUS-13	2	0	0.55	0	0	0.16	0.13	0.73	0.28	0.12	0.05	0.1	0.21	0.09	0.07	0.06	0	0	0	0.04	0.27	0.02	0.11	0.03	2.6	0	0.05	0	0.02	0.11	7.5	0	0.01	190.73	187.3	81.12	48.56	151.98	33.84	80.79	1.67	0.53	1468.89	237.8	106.24	1080.5	150.36	16.45
	MGUS-14	2	0	0.38	0	0.07	0.09	0.11	0.6	0.66	0.1	0.03	0.05	0	0.07	0	0.08	0	0	0	0.05	0.21	0.06	0.11	0.03	1.7	0	0	0	0.03	0.06	5.5	0	0.03	65.11	199.14	100.92	94.64	190.16	29.26	84.05	1.07	0.44	1528.19	56.7	64.31	1530.8	311.73	211.88
	MGUS-15	2	0	0.28	0	0.02	0.1	0.09	0.71	0.15	0.07	0.05	0.1	0.17	0.08	0	0.04	0.13	0	0	0.04	0.21	0.02	0.13	0.05	1.5	0	0.07	0	0.02	0.04	14	0.12	0.01	86.9	173.32	102.98	49.8	137.09	31.28	73.15	2.07	0.53	1330.07	93.14	64.49	1158.66	171.25	163.93
	MGUS-16	2	0	0.47	0	0.05	0.07	0.15	0.84	0.35	0.11	0.08	0.12	0.23	0.11	0.05	0.07	0	0	0	0.07	0.29	0.02	0.11	0.05	1.8	0	0.04	0	0.02	0.1	5.8	0.16	0.01	121.33	207.02	105.29	66.13	157.95	32.7	72.2	1.59	0.46	1312.75	124.12	59.28	1123.23	260.04	229.52
	MGUS-17	2	0.05	0.53	0	0	0.1	0.09	0.73	0.27	0.13	0.04	0.11	0.21	0.09	0	0.05	0.26	0	0	0.05	0.25	0.02	0.12	0.05	1.8	0	0.04	0	0.01	0.08	4.5	0	0.01	124.79	206.33	109.56	57.04	136.2	31.94	76.19	1.92	0.56	1385.39	154.03	62.18	1150.14	245.09	230.57
	MGUS-18	2	0	0.29	0	0.03	0.08	0.12	0.57	0.21	0.07	0.06	0.07	0.17	0.07	0	0.07	0	0	0	0.03	0.2	0.03	0.08	0.04	1.9	0	0.08	0.03	0.03	0.08	6.2	0.18	0	76.64	189.99	105.88	67.8	164.18	37.74	78.21	1.56	0.48	1422.16	68.73	69.68	1308.18	245.17	170.23
	MGUS-19	2	0.09	0.56	0.06	0.01	0.08	0.11	0.69	0.3	0.09	0.04	0.05	0.19	0.09	0	0.09	0.35	0	0	0.07	0.2	0.03	0.16	0.03	2.1	0	0	0	0.01	0.09	4.7	0.27	0.01	91.55	229.53	119.38	84.74	192.39	31.07	81.2	1.41	0.42	1476.41	81.81	74.31	1324.01	287.52	214.3
	MGUS-20	2	0	0.54	0	0	0.13	0.1	0.74	0.31	0.1	0.09	0.14	0	0.12	0.16	0.09	0	0	0.2	0.09	0.34	0.02	0.16	0.05	1.2	0	0.03	0.01	0.05	0.06	4.8	0.22	0.03	76.82	116.35	39.19	57.23	119.91	21.21	32.72	0.68	0.27	594.97	77.97	28.39	493.01	83.72	72.66
	MM-1	3	0	0.41	0	0.09	0.08	0.16	0.5	0.21	0.11	0.11	0.14	0.19	0.09	0.08	0.11	0.51	0	0	0.07	0.38	0.06	0	0.06	1.4	0	0	0	0.04	0.03	5.2	0.1	0	97.26	148.31	88.8	32.21	95.45	22.91	84.67	2.76	0.89	1539.58	126.66	125.96	1431.29	203.62	163.55
	MM-2	3	0	1.1	0	0.04	0.16	0.1	0.85	0.35	0.08	0.07	0.11	0.24	0.08	0	0.09	0.59	0	0	0.03	0.21	0.02	0	0.04	4.9	0	0.09	0	0.02	0.26	12	0	0.02	154.86	92.95	26.79	38.65	88.68	18.62	38.04	0.69	0.43	691.74	164.39	75.93	516.05	163.48	124.53
	MM-3	3	0	0.29	0	0.08	0.06	0.1	0.59	0.31	0.06	0.03	0.09	0.12	0	0	0.07	0	0	0.12	0.04	0.19	0.05	0	0.05	1.2	0	0.1	0.02	0.02	0.06	4.8	0.2	0.01	75.81	179.63	99.8	48.31	109.98	22.42	85.12	2.07	0.77	1547.65	143.36	114.72	1433.5	345.71	313.07
	MM-4	3	0	0.42	0	0.04	0.13	0	0.69	0.3	0.12	0.03	0.07	0.07	0.05	0	0.03	0	0	0.18	0.04	0.21	0.02	0.03	0.09	1.2	0	0	0	0	0.04	4.5	0	0.02	56.53	108.85	83.81	31.64	96.19	22.21	69.19	2.65	0.72	1258.01	91.53	37.37	1260.24	151.09	255.44
	MM-5	3	0	0.52	0	0.02	0.11	0.08	0.48	0.25	0.08	0.03	0.13	0.08	0	0	0.04	0	0	0.08	0.03	0.17	0.03	0	0.02	2.7	0	0.04	0	0.02	0.12	7.8	0	0.01	85.24	187.62	109.98	57.68	138.18	27.5	97.53	1.91	0.71	1773.28	139.59	107.52	1557.17	364.17	328.7
	MM-6	3	0	0.26	0	0.04	0.14	0.14	0.38	1	0.04	0.03	0.05	0.05	0	0.11	0.05	0.25	0	0	0.04	0.17	0.03	14	0.12	1.1	0	0.15	0.04	0.48	0.08	7.4	0	0	49.41	131.97	120.37	29.34	86.67	22.07	107.26	4.1	1.24	1950.24	84.68	100.99	1948.8	199.32	226.99
	MM-7	3	0	0.39	0	0.04	0.07	0.09	0.64	0.32	0.07	0.05	0.1	0.12	0.06	0	0.07	0	0	0.22	0.05	0.23	0.03	0	0.04	0.95	0	0.15	0.01	0.05	0.07	7	0	0.04	154.64	199.93	100.05	40.97	97.51	20.12	102.69	2.44	1.05	1867.25	260.85	159.55	1464.54	243.53	164.95
	MM-8	3	0	0.41	0	0.01	0.12	0.15	0.56	0.3	0.08	0.04	0.05	0.07	0	0	0.09	0	0	0.1	0.05	0.16	0.01	0	0.03	1.5	0	0.11	0	0.02	0.09	5.3	0.5	0.02	231.79	121.08	25.71	42.12	110.79	26.3	56.7	0.61	0.51	1030.94	255.63	142.1	664.19	117.35	0
	MM-9	3	0	0.55	0.06	0.01	0.11	0.15	0.65	0.29	0.13	0.06	0.15	0.26	0.09	0	0.07	0.48	0	0	0.07	0.33	0.03	0.15	0.04	2.6	0	0.04	0	0.04	0.12	6.1	0.18	0.02	98.07	193.05	109.84	59.76	141.85	27.93	74.27	1.84	0.52	1350.37	124.59	58.01	1173.12	196.12	219.59
	MM-10	3	0	0.32	0	0.5	0	0.08	0.39	0.3	0.06	0.04	0.06	0	0	0	0.05	0	0	0.06	0.03	0.26	0.03	0	0.04	1.5	0	0.02	0	0.01	0.08	5.5	0	0.02	64.16	130.04	107.42	27.84	92.65	26.77	83.74	3.86	0.9	1522.66	114.46	68.58	1473.63	102.27	295.22
	MM-11	3	0	0.5	0	0.01	0.1	0.25	0.48	0.2	0.06	0.06	0.14	0.16	0.07	0.08	0.1	0.18	0	0	0.07	0.37	0.02	0.13	0.06	2.3	0	0.05	0	0.02	0.15	9.2	0	0.02	82.35	76.47	12.28	44.31	103.68	24.58	23.88	0.28	0.23	434.15	110.06	32.38	255.47	100.49	41.85
	MM-12	4	0	0.46	0	0.26	0.02	0.12	0.45	0.52	0.06	0.03	0.06	0.16	0	0.04	0.06	0	0	0.12	0.06	0.2	0.04	16	0.05	1.3	0	0	0	0.12	0.15	5.1	0	0.02	52.46	63.74	48.21	14.37	75.18	14.09	46.85	3.36	0.62	851.83	102	44.12	829.76	219.95	338.53
	MM-13	4	0	0.51	0	0.78	0	0	0.67	0.44	0.07	0.04	0.07	0.11	0	0	0.09	0.66	0	0.12	0.06	0.21	0.02	0	0.04	1.8	0	0	0	0.01	0.08	5.1	0	0.01	56.31	68.27	51.73	15.87	79.39	16.55	50.31	3.26	0.63	914.73	101.61	58.26	903.35	225.41	356.7
	MM-14	4	0	0.42	0	0.01	0.09	0.27	0.46	0.17	0.06	0.04	0.05	0.15	0	0	0.08	0	0	0	0.05	0.21	0.08	0.04	0.05	1.8	0	0.07	0.01	0.18	0.04	5.8	0.27	0	72.25	147.95	67.62	43.61	88.99	16.7	60.39	1.55	0.68	1097.97	95.13	67.99	923.92	176.04	84.21
	MM-15	4	0	0.41	0	0	0.11	0.14	0.62	0.26	0.06	0.04	0.05	0.13	0.06	0	0.07	0	0	0	0.05	0.23	0.05	0	0.03	1.9	0	0.06	0.01	0.07	0.06	6	0	0.02	66.44	148.19	69.45	50.54	97.36	18.63	58.86	1.37	0.6	1070.3	86.66	58.66	955.73	139.37	45.77
	MM-16	4	0.1	0.41	0	0.02	0.13	0	0.65	0.21	0.08	0.06	0.08	0.13	0.07	0	0.13	0	0	0.24	0.07	0.24	0.01	0.12	0.05	1.9	0	0.07	0	0.04	0.09	6.7	0.27	0.04	233.28	236.62	126.96	49.5	141.87	30.59	114.07	2.56	0.8	2074.13	245.12	144.4	1670.24	264.17	168.38
	MM-17	4	0.11	0.39	0	0.01	0.13	0.08	0.82	0.44	0.08	0.05	0.08	0.14	0.08	0	0.08	0	0	0	0.05	0.27	0.04	0.09	0.03	1.3	0	0.07	0	0.03	0.05	5.2	0.42	0.02	131.21	149.22	47.43	53.46	116.08	27.36	57.31	0.89	0.49	1042.06	169.45	91.69	776.19	114.18	0
	MM-18	4	0	0.35	0	0.1	0.08	0	0.72	0.46	0.08	0.03	0.13	0.15	0.06	0	0.04	0.28	0	0.1	0.05	0.21	0.03	0	0.05	1.4	0	0.11	0	0.03	0.04	5.5	0	0.03	33.66	199.63	133.21	73.29	161.45	27.39	99.17	1.82	0.61	1803.14	34.26	50.71	2008.48	188.44	194.73
	MM-19	4	0	0.35	0	0	0.22	0.09	0.5	0.48	0.06	0	0.05	0	0	0.11	0.04	0.21	0	0	0	0.13	0.04	0.28	0.04	1.5	0.01	0.13	0.01	0.06	0.09	7.1	0	0.03	113.13	127.52	83.48	33.75	105.04	26.75	77.2	2.47	0.73	1403.62	150.69	92.64	1325.97	113.42	138.36
	MM-20	4	0.1	0.64	0	0.11	0.08	0.18	0.8	0.48	0.07	0.09	0.1	0.17	0.1	0	0.07	0.49	0	0	0.07	0.28	0.02	0	0.02	2.5	0	0.03	0	0.03	0.13	7.2	0.2	0.02	94.04	128.44	47.68	60.71	142.81	32.74	43.55	0.79	0.3	791.87	138	64.69	631.5	141.34	92.76
	MM-21	4	0	0.48	0	0.02	0.14	0.11	0.62	0.31	0.07	0.06	0.09	0.12	0.06	0	0.06	0.16	0	0.09	0.05	0.26	0.03	0	0.05	1.3	0	0.05	0	0.02	0.06	4.6	0	0.03	244.79	164.1	77.17	42.48	128.39	38.41	90.82	1.82	0.71	1651.28	275.24	178.99	1189.67	194.38	164.32
	MM-22	4	0	0.47	0	0	0.14	0.06	0.64	0.15	0.06	0.05	0.08	0.05	0.06	0.04	0.08	0.25	0	0.09	0.07	0.23	0.03	0.19	0.05	2.2	0	0.13	0	0.03	0.07	5.9	0.27	0.04	155.39	154.36	73.81	46.67	139.29	30.19	84.86	1.58	0.61	1543.03	206.58	139.68	1271.89	194.81	122.89
	MM-23	4	0.11	0.37	0	0.02	0.12	0	0.51	0.23	0.04	0.06	0.08	0.07	0.06	0.04	0.06	0.24	0	0.1	0.04	0.18	0.02	0	0.04	1.8	0.01	0.32	0.04	0.04	0.07	6.6	0.38	0.02	88.01	98.21	39.36	42.93	100.07	21.12	59.98	0.92	0.6	1090.62	158.24	109.57	826.7	281.34	211.61
	MM-24	4	0.17	0.64	0.05	0.04	0.11	0.21	0.64	0.4	0.06	0.06	0.11	0.26	0.09	0	0.12	0.27	0	0.25	0.06	0.27	0.02	0.17	0.05	2.6	0	0.03	0	0.02	0.18	9.2	0.27	0.01	121.12	120.25	63.87	29.75	84.15	19.76	77.65	2.15	0.92	1411.9	233.62	167.37	1126.94	264.36	138.17
	MM-25	4	0.06	0.53	0	0.01	0.12	0	0.64	0.32	0.07	0.04	0.07	0.08	0.07	0.08	0.06	0	0	0	0.06	0.24	0.03	0.14	0.04	2.1	0	0	0	0.01	0.11	5.1	0	0.03	82.15	92.59	44.88	34.12	92.8	17.66	47.28	1.32	0.51	859.75	135.02	46.57	775.99	174.77	152.35
	MM-26	4	0	0.25	0	0.15	0.07	0	0.45	0.17	0.04	0.07	0.08	0.1	0.06	0.07	0.08	0	0	0	0.04	0.23	0.03	0	0.06	1.7	0	0.09	0	0.03	0.07	8.8	0.24	0.01	200.23	120.15	27.06	19.04	52.18	13.3	78.82	1.42	1.51	1433.23	406.02	302.24	899.34	523.3	117.87
	MM-27	4	0	0.56	0	0.01	0.09	0.11	0.56	0.32	0.1	0.04	0.08	0	0.05	0	0.06	0	0	0	0.06	0.2	0.03	0.17	0.06	2	0	0.03	0	0.01	0.09	8.2	0	0.02	57.84	94.21	47.87	42.95	113.9	19.05	52.27	1.11	0.46	950.42	72.29	38.76	818.49	144.01	162.38
	MM-28	4	0.08	0.3	0	0	0.14	0.09	0.55	0.28	0.07	0.05	0.07	0	0.07	0.07	0.07	0.19	0	0	0.07	0.22	0.03	0.04	0.03	1.4	0.02	0.52	0.08	0.09	0.06	5.6	0.19	0.03	97.54	158.97	94.25	47.39	129.89	30.32	76.44	1.99	0.59	1389.89	133.18	88.91	1211.66	144.82	155.4
	MM-29	4	0.06	0.56	0	0.01	0.09	0.11	0.71	0.21	0.06	0.04	0.06	0.18	0.08	0	0.05	0	0	0.28	0.06	0.16	0.02	0.2	0.04	2.5	0	0.02	0	0.02	0.18	9.7	0.31	0.03	155.77	105.81	48.03	30.97	109.71	32.35	75.32	1.55	0.69	1369.46	257.2	188.41	1053.08	181.02	115.19
	MM-30	4	0	0.28	0	0.04	0.08	0.1	0.47	0.34	0.06	0.03	0.04	0	0	0	0.04	0.36	0	0	0.03	0.16	0.04	14	0.08	0.71	0.02	0.14	0.05	0.47	0.07	5.1	0	0	89.73	123.77	52.36	43.76	88.94	14.69	62.11	1.2	0.7	1129.34	106.58	58.53	996.65	118.32	0
			31	0	38	7	2	7	0	0	0	1	0	8	10	28	0	24	42	26	1	0	0	14	0	0	37	7	28	1	0	0	19	5	0	0	0	0	0	0	0	0	0	0	0	0	0	0	3
75			0.413333	0	0.506667	0.0933333	0.0266667	0.0933333	0	0	0	0.0133333	0	0.106667	0.133333	0.373333	0	0.32	0.56	0.346667	0.0133333	0	0	0.186667	0	0	0.493333	0.0933333	0.373333	0.0133333	0	0	0.253333	0.0666667	0	0	0	0	0	0	0	0	0	0	0	0	0	0	0.04
[truncated: 97 more columns]

## Sheet: Table S2 Clinical data
			Clinical data Myeloma
			M-komponent, typebestemt	Gender	Age	Plasma cells in bone marrow (%)	ISS stage	Bone changes	Multiple myeloma status	Koagulationsfaktorer 2,7,10 (INR)	Koagulation, overflade-ind.(APTT) [sec]	Fibrinogen [µmol/l]	Fibrin D-dimer [mg/l]	Antithrombin(AT)	C-reactivt protein (CRP) [mg/l]	Calcium(total)(alb.korr.) [mmol/l]	Kreatinin [µmol/l]	Karbamid [mmol/l]	Pt-estimeret GFR pr.1,73m2(eGFR) [ml/min]	Albumin [g/l]	Protein [g/l]	Alanintransaminase(ALAT) [U/l]	Erythrocytter [x E12/l]	Hæmoglobin [mmol/l]	Thrombocytter [x E9/l]	Leukocytter [x E9/l]	Neutrophilocytter [x E9/l]	Lymphocytter [x E9/l]	Monocytter [x E9/l]	Eosinophilocytter [x E9/l]	Basophilocytter [x E9/l]	Immunoglobulin A(IgA)	Immunoglobulin G(IgG)	Immunoglobulin M(IgM)	M-komponent, typebestemt	M-component, koncentration	Kappa-kæde(Ig)(frit)	Lambda-kæde(Ig)(frit)	Kappa-kæde(Ig)(frit)/Lambda-kæde(Ig)(frit)
	Sample_name	Sample Group
	CON_1	1		F
	CON_2	1		F
	CON_3	1		F
	CON_4	1		F
	CON_5	1		F
	CON_6	1		F
	CON_7	1		M
	CON_8	1		M
	CON_9	1		F
	CON_10	1		M
	CON_11	1		M
	CON_12	1		M
	CON_13	1		M
	CON_14	1		F
	CON_15	1		M
	CON_16	1		M
	CON_17	1		M
	CON_18	1		F
	CON_19	1		M
	CON_20	1		F
	CON_21	1		F
	CON_22	1		M
	CON_23	1		M
	CON_24	1		F
	CON_25	1		F
	MGUS-1	2	IgG-κ	F	41	7.5				1	28	17	0.1	0.97	29	2.33	58	2.8	90	31	79	36	4.57	8.6	298	9.3	6.16	2.07	0.74	0.26	0.05	0.73	17.8	0.68	IgG-κ	15.9	7.3	10	0.73
	MGUS-2	2	IgG-λ	F	56	2										2.46	101		49	39	62	17		7.2	311	9.1						1.4	3.7	0.34	IgG-λ	1.8
	MGUS-3	2	IgG-λ	F	77	6				0.9	27	10	0.12	1.13	1.6	2.66	81	5.8	59	39	71	19	4.34	8.1	244	6.9	4.46	1.68	0.54	0.2	0.04	1.5	8	1.5	IgG-λ	4.1	9.1	14	0.65
	MGUS-4	2	IgG-κ	F	78	4				0.9	28	8.7	2.8	1.11	4.1	2.48	91	7.8	52	39	85	29	3.36	7.1	291	9	6.58	1.74	0.54	0.12	0.03	0.98	18	0.45	IgG-κ	14.2	48.3	2	24.66
	MGUS-5	2	IgA-κ	M	69	4				1	30	11	0.1	1.06	18	2.48	77	7.5	87	36	81	29	4.68	9.2	240	9.5	6.5	1.84	0.9	0.19	0.02	3.7	6.1	0.43	IgA-κ	3.1	16.6	11.7	1.41
	MGUS-6	2	IgG-λ	M	67	5				1	30	14	0.1	1.07	2.7	2.56	89	6.1	74	41	77	18	5.42	9.9	165	7.1	4.94	1.61	0.41	0.14	0.03	1.4	10.5	0.55	IgG-λ	3.6	8.2	16.1	0.51
	MGUS-7	2	IgA-λ	M	81	7				0.9	27	9.2	0.4	1.01	0.5	2.45	86	3.8	74	35	77	14	3.93	8.1	221	6.7	4.42	1.38	0.59	0.22	0.04	7.4	7.4	0.29	IgA-λ	4.2	12.3	137.8	0.09
	MGUS-8	2	IgG-κ	F	82	9				0.9	28	17	0.13	1.8	5.1	2.47	72	8.2	68	36	79	27	4.42	7.3	346	9.3	5.71	2.97	0.55	0.07	0.03	2	14	0.44	IgG-κ	2.9	29	13.7	2.11
	MGUS-9	2	IgG-λ	F	83	2				0.9	30	15	9.6	1.04	15	2.4	130	15.2	34	36	83	13	3.43	6.9	491	6.7	4.63	1.54	0.51	0.02	0.01	4	17.4	0.47	IgG-λ	0.7	45.2	25.7	1.76
	MGUS-10	2	IgA-λ	M	72	8				1.1	31	6.4	0.1	1.02	0.6	2.33	75	7	88	35	73	18	4.28	8.3	186	4.1	2.41	1.29	0.33	0.1	0.01	12.3	7	0.51	IgA-λ	11	10.3	74.8	0.14
	MGUS-11	2	IgG-κ	M	71	5				1	31	11	0.1	1.09	2.4	2.42	78	5.3	86	39	72	14	5.19	9.6	208	6	3.7	1.67	0.34	0.26	0.05	1.6	10.5	0.59	IgG-κ	5.4	10.9	11	1
	MGUS-12	2	IgG-λ	F	70	8				0.9	28	19	2	1.04	39	2.41	56	5.3	90	35	84	14	3.98	6.5	441	8.1	5.35	2.18	0.45	0.05	0.05	0.3	16.6	0.15	IgG-λ	14.7	6.1	76	0.08
	MGUS-13	2	IgG-κ	M	67	6				1	29	9.8	0.1	0.96	2.3	2.56	103	7.9	63	38	78	9	4.63	8.8	317	5.5	2.77	1.83	0.59	0.28	0.07	0.8	13.7	0.52	IgG-κ	5.9	104.9	14	7.49
	MGUS-14	2	IgG-κ	F	76	8				0.9	29	12	0.15	1.3	4.2	2.48	52	5.1	90	30	94	23	3.98	7.9	274	4.3	2.19	1.69	0.25	0.15	0.03	0.18	36.7	0.22	IgG-κ	26.5	410.4	1.8	229.3
	MGUS-15	2	IgG-λ	M	74	6				1	27	8.6	0.15	1.13	1.1	2.33	84	5	78	38	66	18	3.4	6.4	184	3.5	2.35	0.68	0.18	0.19	0.02	0.98	7.9	0.3	IgG-λ	0.3	1501.6	19.3	77.99
	MGUS-16	2	IgG-κ	F	62	4				1	28	11	0.15	1.11	2.5	2.5	45	4.1	90	40	73	18	4.95	8.9	197	5.8	3.58	1.58	0.53	0.06	0.05	0.26	15.7	0.46	IgG-κ	9.5	31.6	5.8	5.45
	MGUS-17	2		M	79	8
	MGUS-18	2	IgG-λ	M	56	10				0.9	31	8.5	0.15	1.26	1.4	2.46	61	4.9	90	35	82	20	5.07	9.9	244	6.9	4.47	1.72	0.62	0.03	0.01	2.2	16.3	0.64	IgG-λ	9.2	13.6	16.5	0.82
	MGUS-19	2	IgG-κ	F	61	0				0.9	27	8.7	NT	1.3	2.7	2.4	58	4.8	90	42	73	35	4.64	8.4	326	6.6	4.24	1.8	0.28	0.16	0.11	1.5	8.8	0.28	IgG-κ	2.6	9.1	6.4	1.43
	MGUS-20	2	IgA-κ	M	85	5				3.2	58	8.6	NT	0.96	1	2.36	120	12.5	47	35	78	18	3.36	7	111	6.8	4.82	1.31	0.54	0.38	0.09	11.4	11.3	0.42	IgA-κ	5.3	39.2	16.8	2.34
MM-4_DIA(<70)	MM-1	3	IgG-κ	F	60	44	2	1		1.1	34	8.1	0.1	0.91	0.7	2.35	64	5.9	83	29	127	23	3.21	6.3	185	6.5	3.28	2.81	0.29	0.04	0.02	0.24	66.5	0.19	IgG-κ	56.4	52.2	1.7	30.1
MM-10_DIA(<70)	MM-2	3	IgA-λ	M	63	60	3	4		1.1	23	10	0.9	1.17	2.6	2.86	144	9.8	43	33	96	18	2.98	6	168	9.7	7.76	1.24	0.65	0	0.01	25.7	3.7	0.1	IgA-λ	32.1	5.4	2523.1	0
MM-11_DIA(<70)	MM-3	3	IgG-λ	F	67	50	2	4		1.1	28	15	3.1	0.86	2.6	2.61	53	4.8	90	28	130	16	2.93	5.5	382	5.6	3.27	1.94	0.34	0.04	0.02	0.21	71.3	0.13	IgG-λ	60.6	5.1	144.2	0.04
MM-17_DIA(<70)	MM-4	3	IgG-κ	M	40	45	2	3		1.3	32	5.7	0.15	0.71	0.5	2.32	85	4.8	87	20	156	25	3.07	5.5	196	5.6	1.86	2.87	0.64	0.13	0.04	0.22	105.4	0.42	IgG-κ	93.7	46.1	1.4	33.27
MM-24_DIA(<70)	MM-5	3	IgG-κ	F	69	35	3	4		1.1	27	8.6	0.29	1.11	1.3	2.79	97	7.9	52	26	118	18	2.82	6.1	278	5.3	3.4	1.58	0.21	0.02	0.05	0.11	63.4	0.14	IgG-κ	57.3	958.6	1.4	683.18
MM-25_DIA(<70)	MM-6	3	IgG-κ	F	55	60	3	1		1.3	26	7.1	0.61	0.71	1.1	2.47	108	5.1	50	27	133	43	2.66	5.2	195	4.1	1.92	1.52	0.46	0.07	0	0.13	78.5	0.05	IgG-κ	73.8	17281.2	1.2	14606.7
MM-27_DIA(<70)	MM-7	3	IgA-λ	M	68	53	2	4		1.2	36	7.8	0.22	0.97	1.3	2.6	62	5.9	90	32	112	17	3.1	6	146	6.1	4.35	1.29	0.22	0.22	0.06	36.3	2.9	0.05	IgA-λ	39.3	4.6	264	0.02
MM-28_DIA(<70)	MM-8	3	IgA-κ	F	60	24	3	4		1.7	38	12	0.15	0.96	6	2.67	113	4.9	46	34	91	33	3.33	6	260	7.5	4.99	1.81	0.47	0.16	0.02	17.5	8.3	0.16	IgA-κ	13.8	1068.5	10.7	99.97
MM-34_DIA(<70)	MM-9	3	IgG-λ	M	68	0	1	4		1	29	8.9	0.15	1.09	0.5	2.46	83	6.5	83	37	75	26	5.46	10	258	6.2	5.12	0.8	0.14	0.05	0.04	1.9	13.1	0.34	IgG-λ	6.2	13	8.8	1.47
MM-35_DIA(<70)	MM-10	3	IgG-κ	M	51	70	2	4		1.1	25	12	0.31	0.95	1	2.75	87	7.9	89	26	124	17	2.72	4.9	240	7.8	5.02	1.9	0.12	0.26	0	0.08	60	0.05	IgG-κ	81.2	1342.2	1.2	1136.04
MM-39_DIA(<70)	MM-11	3	IgA-κ	M	66	5	2	4		1.1	34	17	0.15	0.89	56	2.39	80	5.5	88	35	83	30	4	7.2	300	6	4.76	0.78	0.42	0.03	0.02	12.4	9.5	0.4	IgA-κ	9.8	5.9	4.8	1.21
MM-1_DIA(>70)	MM-12		IgG-λ	F	76	80	3	4		1.4	43	6	0.1	0.68	1	2.4	167	13.4	26	20	132	19	3.02	5.8	152	6.1	3.45	1.59	0.76	0.21	0.09	0.06	87.8	0.07	IgG-λ	75.7	4.9	162.8	0.03
MM-2_DIA(>70)	MM-13		IgG-κ	M	80	20	3	4		0.9	31	16	0.28	0.9	3.3	2.54	436	27.1	11	32	115	16	2.78	5.6	149	5.2	2.79	1.96	0.24	0.17	0.02	0.3	41.7	0.11	IgG-κ	43.4	8693.8	10.8	804.6
MM-3_DIA(>70)	MM-14		IgA-κ	M	71	35	2	4		1.1	31	16	0.18	0.89	17	2.68	85	5.7	77	32	77	17	4.19	8.3	267	6.8	4.35	1.8	0.48	0.18	0.03	22.3	10.1	0.61	IgA-κ	14.3	395.4	14.5	27.3
MM-5_DIA(>70)	MM-15		IgG-κ	M	80	10	1	1		0.8	34	20	0.71	1.15	58	2.39	104	7.2	59	36	86	22	2.98	6.5	474	6.5	4.56	1.37	0.35	0.09	0.03	0.31	22.1	0.05	IgG-κ	16.3	18.8	0.8	22.7
MM-6_DIA(>70)	MM-16		IgA-κ	F	77	30	1	3		1	29	15	0.1	1.03	12	2.54	114	8.1	40	37	90	20	3.28	6.5	262	6	3.29	1.87	0.56	0.27	0.02	22	2	0.05	IgA-κ	25.9	324	5.2	62.03
MM-7_DIA(>70)	MM-17		IgG-λ	F	83	50	2	1		1.1	28	7.2	0.1	0.95	0.5	2.72	50	6.2	90	24	107	10	3.45	6.2	180	5.4	2.5	2.32	0.44	0.06	0.03	0.08	48.7	0.05	IgG-λ	52.2	0.5	1067.3	0
MM-8_DIA(>70)	MM-18		IgG-κ	F	73	17	2	4		0.9	28	9.9	4.6	0.93	6.9	2.32	154	7.4	29	30	133	21	2.61	5.3	158	4.8	2.37	2.04	0.26	0.05	0.04	0.2	74.2	0.1	IgG-κ	62.5	152	1.7	91.68
MM-13_DIA(>70)	MM-19		IgG-κ	F	76	21	1	4		1	25	14	0.72	1.06	1.8	2.44	58	7.2	87	34	87	19	3.98	7.1	376	8.8	6.52	1.54	0.56	0.05	0.04	0.91	24.3	0.21	IgG-κ	19.5	50.2	1.4	35.39
MM-14_DIA(>70)	MM-20		IgG-κ	M	84	59	2	4		1	33	15	0.1	0.79	1.1	2.45	116	9	52	27	96	15	2.69	5.8	203	8.2	5.49	1.8	0.79	0.05	0.05	0.14	28	0.05	IgG-κ	38.8	21.9	1.5	14.42
MM-15_DIA(>70)	MM-21		IgG-λ	M	83	25	3	1		1.2	31	7.8	0.21	0.9	3.8	2.38	146	14.3	40	32	105	12	2.89	6.1	241	4.4	2.8	0.89	0.47	0.16	0.03	0.6	45.1	0.31	IgG-λ	39.3	20.1	2499.9	0.01
MM-16_DIA(>70)	MM-22		IgG-κ	F	80	30	3	1		1	23	6.4	6	1.17	65	2.38	77	6.5	63	21	98	10	2.53	4.8	212	11.3	9.34	1.63	0.18	0	0	0.51	46	0.15	IgG-κ	34.6	1506.5	5.4	439.36
MM-18_DIA(>70)	MM-23		IgG-κ	F	72	22	2	4		1.1	22	9.4	0.15	1.15	2.8	2.22	53	6.8	90	34	84	22	2.97	5.8	213	6.1	3.48	1.88	0.65	0	0.01	0.88	21.1	0.3	IgG-κ	16.1	93.4	7.3	12.72
MM-20_DIA(>70)	MM-24		IgG-κ	M	76	50	2	4		1.2	33	8	0.5	0.82	3.5	2.32	88	6.6	73	33	126	26	2.94	5.6	121	3.6	1.52	1.47	0.54	0.02	0	0.3	66.5	0.19	IgG-κ	49.6	222.7	6.6	33.68
MM-23_DIA(>70)	MM-25		IgG-κ	F	70	60	2	4		0.9	26	18	2.1	1.17	106	2.5	61	7.6	89	21	89	34	3.56	6.7	240	11.3	8.99	0.93	0.98	0	0.02	0.21	35.9	0.09	IgG-κ	27.5	1267.3	1.6	813.02
MM-26_DIA(>70)	MM-26		IgA-κ	F	77	24	2	4		1.3	30	8.1	0.15	0.57	0.5	2.52	73	4.4	73	30	114	35	3.21	6.2	240	6.6	4.15	1.68	0.5	0.18	0.05	40.6	4.7	0.11	IgA-κ	49.7	13.3	1.9	7
MM-30_DIA(>70)	MM-27		IgG-κ	M	73	38	2	1		1.1	28	14	0.28	0.97	5.2	2.37	95	4.3	68	30	101	11	3.56	7	319	6.9	5.07	1.05	0.7	0.01	0.02	0.16	51.5	0.08	IgG-κ	39.6	39.2	6.6	5.93
MM-32_DIA(>70)	MM-28		IgG-κ	M	78	50	2	1		1	31	9	0.15	0.82	3.6	2.43	72	6.4	84	27	112	18	2.83	5.2	173	5.4	2.73	1.84	0.58	0.12	0.04	0.23	58.8	0.22	IgG-κ	48.8	1050.5	4.7	221.91
MM-33_DIA(>70)	MM-29		IgA-κ	F	73	73	3	3		1.1	29	5	0.15	0.79	0.6	2.44	80	5.8	64	32	115	15	2.97	5.5	198	3.4	1.9	0.92	0.48	0.04	0.01	52.9	2.1	0.06	IgA-κ	52.6	648	1.2	557.11
MM-40_DIA(>70)	MM-30		IgG-κ	F	72	50	3	4		1	27	11	NT	0.86	3	2.37	77	11	67	27	121	11	2.25	4.5	246	5	2.59	1.68	0.5	0.07	0.02	0.1	70.8	0.05	IgG-κ	57.3	69.1	4.9	14.06
